# Supplementary material for: Strategies for Controlling the Spatial Orientation of Single Molecules Tethered on DNA Origami Templates Physisorbed on Glass Substrates: Intercalation and Stretching
Source: Int J Mol Sci. 2022 Jul 12;23(14):7690. doi: 10.3390/ijms23147690 (PMC9323263; doi:10.3390/ijms23147690)
Supplement: Supplementary file 1 [file ijms-23-07690-s001.zip]

Archive with 1 entries (1 files):
- ijms-1796782-supplementary.pdf
